# Supplementary material for: Light Response and Switching Behavior of Graphene Oxide Membranes Modified with Azobenzene Compounds
Source: Membranes (Basel). 2022 Nov 11;12(11):1131. doi: 10.3390/membranes12111131 (PMC9699301; doi:10.3390/membranes12111131)
Supplement: Supplementary file 1 [file membranes-12-01131-s001.zip]

Archive with 1 entries (1 files):
- membranes-1964753-supplementary.pdf
